# Supplementary material for: Unveiling MHC-DAB Polymorphism Within the Western Balkan Salmonid Hotspot: Preliminary Outcomes from Native Trouts of Ohrid Lake and the Drin-Skadar Drainage (Albania)
Source: Biology (Basel). 2024 Dec 18;13(12):1060. doi: 10.3390/biology13121060 (PMC11673393; doi:10.3390/biology13121060)
Supplement: Supplementary file 1 [file biology-13-01060-s001.zip]

Archive with 1 entries (1 files):
- biology-3350510-supplementary.pdf
